# Supplementary material for: Six methods to determine expiratory time constants in mechanically ventilated patients: a prospective observational physiology study
Source: Intensive Care Med Exp. 2024 Mar 7;12:25. doi: 10.1186/s40635-024-00612-z (PMC10920606; doi:10.1186/s40635-024-00612-z)
Supplement: Supplementary file 2 — Additional file 2: Table S2. Per patient differences between measured τ (τ1) and 5 other methods in Pressure-controlled ventilation. Results are shown in seconds (s). [file 40635_2024_612_MOESM2_ESM.xlsx]

## Sheet: Sheet1
Additional Table 2: Per patient differences between measured τ (τ1) and 5 other methods in Pressure-controlled ventilation. Results are shows in seconds (s)																																Supplemental Table 3: differences between measured τ (τ1) and 5 other methods in Volume-controlled ventilation. Results are shows in seconds (s)																Supplemental Table 3: differences between measured τ (τ1) and 5 other methods in Volume-controlled ventilation. Results are shows in seconds (s)
pt_no	M-C (s)	M-A (s)	M-B (s)	M-G (s)	M-L (s)	C-A (s)	C-B (s)	C-G (s)	C-L (s)	A-B (s)	A-G (s)	A-L (s)	B-G (s)	B-L (s)	G-L (s)
1	-0.06	0.05	-0.06	-0.07	-0.03	0.11	0.00	-0.00	0.04	-0.11	-0.11	-0.07	-0.00	0.04	0.04
2	-0.06	0.03	-0.06	-0.04	-0.02	0.09	0.00	0.01	0.04	-0.09	-0.07	-0.05	0.01	0.04	0.02
3	-0.05	0.04	-0.05	-0.03	-0.01	0.09	0.00	0.02	0.04	-0.09	-0.07	-0.05	0.02	0.04	0.02
4	-0.05	0.03	-0.05	-0.04	-0.02	0.08	0.00	0.01	0.03	-0.08	-0.07	-0.05	0.01	0.03	0.02
5	-0.07	0.03	-0.07	-0.04	-0.02	0.11	0.00	0.03	0.05	-0.11	-0.07	-0.05	0.03	0.05	0.02
6	-0.05	0.03	-0.05	-0.03	-0.02	0.08	0.00	0.01	0.03	-0.08	-0.06	-0.05	0.01	0.03	0.02
7	-0.05	0.00	-0.05	-0.09	-0.03	0.05	0.00	-0.04	0.02	-0.05	-0.10	-0.04	-0.04	0.02	0.06
8	-0.05	0.04	-0.05	-0.02	-0.01	0.10	0.00	0.03	0.04	-0.10	-0.06	-0.05	0.03	0.04	0.01
9	-0.05	0.03	-0.05	-0.13	-0.04	0.08	0.00	-0.07	0.01	-0.08	-0.16	-0.07	-0.07	0.01	0.09
10	-0.04	-0.01	-0.04	-0.06	-0.02	0.03	0.00	-0.02	0.02	-0.03	-0.05	-0.01	-0.02	0.02	0.04
11	-0.08	0.01	-0.08	-0.18	-0.09	0.09	0.00	-0.10	-0.00	-0.09	-0.19	-0.09	-0.10	-0.00	0.10
12	-0.04	0.03	-0.04	-0.05	-0.02	0.07	0.00	-0.01	0.02	-0.07	-0.07	-0.05	-0.01	0.02	0.02
13	-0.08	0.03	-0.08	-0.05	-0.03	0.11	0.00	0.03	0.05	-0.11	-0.08	-0.06	0.03	0.05	0.02
14	-0.07	0.02	-0.07	-0.10	-0.03	0.09	0.00	-0.03	0.04	-0.09	-0.12	-0.05	-0.03	0.04	0.07
15	-0.06	0.02	-0.06	-0.03	-0.02	0.08	0.00	0.03	0.04	-0.08	-0.05	-0.04	0.03	0.04	0.01
16	-0.05	0.02	-0.05	-0.06	-0.02	0.07	0.00	-0.01	0.02	-0.07	-0.08	-0.05	-0.01	0.02	0.03
17	-0.01	-0.02	-0.01	-0.07	-0.02	-0.01	0.00	-0.06	-0.01	0.01	-0.06	-0.00	-0.06	-0.01	0.05
18	-0.01	0.02	-0.01	-0.03	-0.01	0.04	0.00	-0.02	0.00	-0.04	-0.06	-0.03	-0.02	0.00	0.02
19	-0.02	-0.00	-0.02	-0.00	-0.01	0.02	0.00	0.02	0.01	-0.02	0.00	-0.01	0.02	0.01	-0.01
20	-0.03	0.03	-0.03	-0.02	-0.01	0.06	0.00	0.01	0.02	-0.06	-0.05	-0.04	0.01	0.02	0.01
21	-0.04	0.02	-0.04	-0.04	-0.01	0.06	0.00	0.00	0.03	-0.06	-0.06	-0.04	0.00	0.03	0.02
22	-0.07	0.03	-0.07	-0.06	-0.03	0.11	0.00	0.02	0.04	-0.11	-0.09	-0.06	0.02	0.04	0.03
23	-0.08	0.01	-0.08	-0.08	-0.04	0.09	0.00	-0.00	0.04	-0.09	-0.09	-0.05	-0.00	0.04	0.04
24	-0.04	0.05	-0.04	-0.02	-0.01	0.09	0.00	0.02	0.04	-0.09	-0.07	-0.05	0.02	0.04	0.01
25	-0.05	0.00	-0.05	-0.01	-0.02	0.05	0.00	0.04	0.03	-0.05	-0.01	-0.02	0.04	0.03	-0.01
26	-0.03	0.03	-0.03	-0.02	-0.00	0.06	0.00	0.01	0.03	-0.06	-0.05	-0.03	0.01	0.03	0.02
27	-0.04	0.03	-0.04	-0.00	-0.00	0.07	0.00	0.04	0.04	-0.07	-0.03	-0.03	0.04	0.04	-0.00
28	-0.04	0.03	-0.04	-0.01	-0.00	0.07	0.00	0.02	0.03	-0.07	-0.04	-0.04	0.02	0.03	0.01
29	-0.05	-0.02	-0.05	-0.05	-0.04	0.03	0.00	-0.01	0.01	-0.03	-0.04	-0.02	-0.01	0.01	0.01
30	-0.06	0.02	-0.06	-0.07	-0.03	0.09	0.00	-0.00	0.03	-0.09	-0.09	-0.06	-0.00	0.03	0.03
	M-C (s)	M-A (s)	M-B (s)	M-G (s)	M-L (s)	C-A (s)	C-B (s)	C-G (s)	C-L (s)	A-B (s)	A-G (s)	A-L (s)	B-G (s)	B-L (s)	G-L (s)
Mean	-0.05	0.02	-0.05	-0.05	-0.02	0.07	0.00	-0.00	0.03	-0.07	-0.07	-0.04	-0.00	0.03	0.03
St. err.	0.00	0.00	0.00	0.01	0.00	0.01	0.00	0.01	0.00	0.01	0.01	0.00	0.01	0.00	0.00
95% CI	-0.06, -0.04	0.02, 0.03	-0.06, -0.04	-0.06, -0.04	-0.03, -0.02	0.06, 0.08	0.00	-0.01, 0.01	0.02, 0.03	-0.08, -0.06	-0.09, -0.06	-0.05, -0.04	-0.01, 0.01	0.02, 0.03	0.02, 0.04
Legend: Differences between different Taue methods in each patient. Mean differences along with standard error and 95%CI are provided below. M = measured, C = calculated, A = aerts, B = Brunner, G = Guttmann, L = Lourens
